# Supplementary material for: HIV-1 diversity in an antiretroviral treatment naïve cohort from Bushbuckridge, Mpumalanga Province, South Africa
Source: Virol J. 2015 Feb 13;12:24. doi: 10.1186/s12985-015-0244-1 (PMC4340098; doi:10.1186/s12985-015-0244-1)
Supplement: Additional file 1: Table S1. — ML fit of 24 different nucleotide substitution models for HIV-1 gag dataset. [file 12985_2015_244_MOESM1_ESM.xls]

## Sheet: Info
Model	#Param	BIC	AICc	lnL	Invariant	Gamma	R	Freq A	Freq T	Freq C	Freq G	A=>T	A=>C	A=>G	T=>A	T=>C	T=>G	C=>A	C=>T	C=>G	G=>A	G=>T	G=>C
GTR+G+I	155	16185.9	14901.6	-7294.98	0.324993	0.615093	1.89309	0.341851	0.243012	0.173508	0.241055	0.03	0.06	0.16	0.04	0.11	0.03	0.12	0.16	0.03	0.22	0.03	0.02
GTR+G	154	16218.7	14942.7	-7316.52	n/a	0.336864	1.89146	0.341851	0.243012	0.173508	0.241055	0.03	0.06	0.15	0.04	0.11	0.03	0.12	0.16	0.03	0.22	0.03	0.02
HKY+G+I	151	16236.3	14985.1	-7340.76	0.326437	0.635549	1.87396	0.341851	0.243012	0.173508	0.241055	0.04	0.03	0.16	0.06	0.11	0.04	0.06	0.16	0.04	0.22	0.04	0.03
TN93+G+I	152	16246.6	14987.1	-7340.76	0.326464	0.63562	1.87406	0.341851	0.243012	0.173508	0.241055	0.04	0.03	0.16	0.06	0.11	0.04	0.06	0.16	0.04	0.22	0.04	0.03
HKY+G	150	16263.2	15020.3	-7359.39	n/a	0.343528	1.88053	0.341851	0.243012	0.173508	0.241055	0.04	0.03	0.16	0.06	0.11	0.04	0.06	0.16	0.04	0.22	0.04	0.03
TN93+G	151	16273.4	15022.3	-7359.35	n/a	0.343102	1.87913	0.341851	0.243012	0.173508	0.241055	0.04	0.03	0.15	0.06	0.11	0.04	0.06	0.16	0.04	0.22	0.04	0.03
T92+G+I	149	16274.4	15039.8	-7370.14	0.333955	0.642883	1.94247	0.292719	0.292719	0.207281	0.207281	0.05	0.03	0.14	0.05	0.14	0.03	0.05	0.2	0.03	0.2	0.05	0.03
T92+G	148	16306.8	15080.4	-7391.47	n/a	0.336565	1.94912	0.292719	0.292719	0.207281	0.207281	0.05	0.03	0.14	0.05	0.14	0.03	0.05	0.2	0.03	0.2	0.05	0.03
K2+G+I	148	16306.8	15080.5	-7391.49	0.340543	0.65426	1.90901	0.25	0.25	0.25	0.25	0.04	0.04	0.16	0.04	0.16	0.04	0.04	0.16	0.04	0.16	0.04	0.04
K2+G	147	16343.7	15125.6	-7415.08	n/a	0.335548	1.90472	0.25	0.25	0.25	0.25	0.04	0.04	0.16	0.04	0.16	0.04	0.04	0.16	0.04	0.16	0.04	0.04
JC+G+I	147	16856.7	15638.6	-7671.56	0.345143	0.698512	0.5	0.25	0.25	0.25	0.25	0.08	0.08	0.08	0.08	0.08	0.08	0.08	0.08	0.08	0.08	0.08	0.08
JC+G	146	16891	15681.2	-7693.86	n/a	0.34177	0.5	0.25	0.25	0.25	0.25	0.08	0.08	0.08	0.08	0.08	0.08	0.08	0.08	0.08	0.08	0.08	0.08
GTR+I	154	16992.8	15716.8	-7703.57	0.450249	n/a	1.77148	0.341851	0.243012	0.173508	0.241055	0.03	0.06	0.16	0.05	0.1	0.03	0.11	0.15	0.03	0.22	0.03	0.02
HKY+I	150	17047.7	15804.8	-7751.63	0.450249	n/a	1.73258	0.341851	0.243012	0.173508	0.241055	0.05	0.03	0.15	0.06	0.11	0.04	0.06	0.15	0.04	0.21	0.05	0.03
TN93+I	151	17057.1	15805.9	-7751.2	0.450249	n/a	1.72986	0.341851	0.243012	0.173508	0.241055	0.05	0.03	0.16	0.06	0.1	0.05	0.06	0.15	0.05	0.22	0.05	0.03
T92+I	148	17067.9	15841.5	-7772.02	0.450249	n/a	1.7754	0.292719	0.292719	0.207281	0.207281	0.05	0.04	0.13	0.05	0.13	0.04	0.05	0.19	0.04	0.19	0.05	0.04
K2+I	147	17101.5	15883.4	-7793.98	0.450249	n/a	1.7633	0.25	0.25	0.25	0.25	0.05	0.05	0.16	0.05	0.16	0.05	0.05	0.16	0.05	0.16	0.05	0.05
JC+I	146	17623.4	16413.6	-8060.09	0.450249	n/a	0.5	0.25	0.25	0.25	0.25	0.08	0.08	0.08	0.08	0.08	0.08	0.08	0.08	0.08	0.08	0.08	0.08
GTR	153	18288.9	17021.2	-8356.8	n/a	n/a	1.701	0.341851	0.243012	0.173508	0.241055	0.03	0.06	0.16	0.05	0.09	0.03	0.12	0.13	0.03	0.23	0.03	0.02
HKY	149	18392.2	17157.5	-8429.01	n/a	n/a	1.72135	0.341851	0.243012	0.173508	0.241055	0.05	0.03	0.15	0.06	0.11	0.05	0.06	0.15	0.05	0.21	0.05	0.03
TN93	150	18394.4	17151.4	-8424.95	n/a	n/a	1.72297	0.341851	0.243012	0.173508	0.241055	0.05	0.03	0.16	0.06	0.1	0.05	0.06	0.13	0.05	0.23	0.05	0.03
T92	147	18409.2	17191.1	-8447.82	n/a	n/a	1.70215	0.292719	0.292719	0.207281	0.207281	0.05	0.04	0.13	0.05	0.13	0.04	0.05	0.19	0.04	0.19	0.05	0.04
K2	146	18435.8	17226	-8466.27	n/a	n/a	1.69966	0.25	0.25	0.25	0.25	0.05	0.05	0.16	0.05	0.16	0.05	0.05	0.16	0.05	0.16	0.05	0.05
JC	145	18946.7	17745.1	-8726.85	n/a	n/a	0.5	0.25	0.25	0.25	0.25	0.08	0.08	0.08	0.08	0.08	0.08	0.08	0.08	0.08	0.08	0.08	0.08

## Sheet: Caption
Table. Maximum Likelihood fits of 24 different nucleotide substitution models
NOTE.-- Models with the lowest BIC scores (Bayesian Information Criterion) are considered to describe the substitution pattern the best. For each model, AICc value (Akaike Information Criterion, corrected), Maximum Likelihood value (lnL), and the number of parameters (including branch lengths) are also presented [1]. Non-uniformity of evolutionary rates among sites may be modeled by using a discr…
Abbreviations: GTR: General Time Reversible; HKY: Hasegawa-Kishino-Yano; TN93: Tamura-Nei; T92: Tamura 3-parameter; K2: Kimura 2-parameter; JC: Jukes-Cantor.
1. Nei M. and Kumar S. (2000). Molecular Evolution and Phylogenetics. Oxford University Press, New York.
2. Tamura K., Stecher G., Peterson D., Filipski A., and Kumar S. (2013). MEGA6: Molecular Evolutionary Genetics Analysis version 6.0. Molecular Biology and Evolution30: 2725-2729.
Disclaimer: Although utmost care has been taken to ensure the correctness of the caption, the caption text is provided "as is" without any warranty of any kind. Authors advise the user to carefully check the caption prior to its use for any purpose and report any errors or problems to the authors immediately (www.megasoftware.net). In no event shall the authors and their employers be liable for a…

## Sheet: GTR+G+I
From\To	A	T	C	G
A	-	0.0296398	0.0593346	0.155936
T	0.041695	-	0.111335	0.0279652
C	0.116903	0.155934	-	0.0301928
G	0.22114	0.0281924	0.0217324	-

## Sheet: GTR+G
From\To	A	T	C	G
A	-	0.0290425	0.0592742	0.153845
T	0.0408547	-	0.11346	0.0279174
C	0.116784	0.158911	-	0.0311618
G	0.218175	0.0281442	0.0224298	-

## Sheet: HKY+G+I
From\To	A	T	C	G
A	-	0.0430172	0.0307137	0.155852
T	0.0605132	-	0.11218	0.0426706
C	0.0605132	0.157118	-	0.0426706
G	0.221021	0.0430172	0.0307137	-

## Sheet: TN93+G+I
From\To	A	T	C	G
A	-	0.043019	0.0307151	0.155946
T	0.0605158	-	0.112079	0.0426724
C	0.0605158	0.156976	-	0.0426724
G	0.221155	0.043019	0.0307151	-

## Sheet: HKY+G
From\To	A	T	C	G
A	-	0.04292	0.0306443	0.156045
T	0.0603765	-	0.112319	0.0425742
C	0.0603765	0.157312	-	0.0425742
G	0.221294	0.04292	0.0306443	-

## Sheet: TN93+G
From\To	A	T	C	G
A	-	0.0428757	0.0306127	0.154191
T	0.0603142	-	0.114338	0.0425302
C	0.0603142	0.16014	-	0.0425302
G	0.218665	0.0428757	0.0306127	-

## Sheet: T92+G+I
From\To	A	T	C	G
A	-	0.048772	0.0345366	0.138208
T	0.048772	-	0.138208	0.0345366
C	0.048772	0.195175	-	0.0345366
G	0.195175	0.048772	0.0345366	-

## Sheet: T92+G
From\To	A	T	C	G
A	-	0.0486608	0.0344579	0.138365
T	0.0486608	-	0.138365	0.0344579
C	0.0486608	0.195397	-	0.0344579
G	0.195397	0.0486608	0.0344579	-

[truncated: 16 more sheets: K2+G+I, K2+G, JC+G+I, JC+G, GTR+I, HKY+I, TN93+I, T92+I, K2+I, JC+I, GTR, HKY, TN93, T92, K2, JC]
