# Supplementary material for: HIV-1 diversity in an antiretroviral treatment naïve cohort from Bushbuckridge, Mpumalanga Province, South Africa
Source: Virol J. 2015 Feb 13;12:24. doi: 10.1186/s12985-015-0244-1 (PMC4340098; doi:10.1186/s12985-015-0244-1)
Supplement: Additional file 2: Table S2. — ML fit of 24 different substitution models for HIV-1 pol PR/RT dataset. [file 12985_2015_244_MOESM2_ESM.xls]

## Sheet: Info
Model	#Param	BIC	AICc	lnL	Invariant	Gamma	R	Freq A	Freq T	Freq C	Freq G	A=>T	A=>C	A=>G	T=>A	T=>C	T=>G	C=>A	C=>T	C=>G	G=>A	G=>T	G=>C
TN93+G+I	156	12320.4	11005.2	-5345.87	0.521561	1.30544	3.35927	0.368032	0.206525	0.190447	0.234207	0.02	0.02	0.15	0.04	0.18	0.03	0.04	0.2	0.03	0.24	0.02	0.02
HKY+G+I	155	12323	11016.2	-5352.37	0.5208	1.25783	3.55119	0.368032	0.206525	0.190447	0.234207	0.02	0.02	0.18	0.04	0.15	0.03	0.04	0.16	0.03	0.28	0.02	0.02
TN93+G	155	12341.3	11034.5	-5361.52	n/a	0.271011	3.40046	0.368032	0.206525	0.190447	0.234207	0.02	0.02	0.16	0.04	0.18	0.03	0.04	0.19	0.03	0.25	0.02	0.02
HKY+G	154	12342.1	11043.7	-5367.13	n/a	0.267281	3.56801	0.368032	0.206525	0.190447	0.234207	0.02	0.02	0.18	0.04	0.15	0.03	0.04	0.16	0.03	0.28	0.02	0.02
GTR+G+I	159	12347.2	11006.7	-5343.59	0.526705	1.34622	3.31443	0.368032	0.206525	0.190447	0.234207	0.02	0.03	0.15	0.03	0.18	0.03	0.05	0.2	0.03	0.24	0.02	0.02
T92+G+I	153	12351.5	11061.5	-5377.06	0.523502	1.29253	3.25389	0.287673	0.287673	0.212327	0.212327	0.03	0.02	0.16	0.03	0.16	0.02	0.03	0.22	0.02	0.22	0.03	0.02
K2+G+I	152	12356.9	11075.4	-5385	0.516322	1.19917	3.19363	0.25	0.25	0.25	0.25	0.03	0.03	0.19	0.03	0.19	0.03	0.03	0.19	0.03	0.19	0.03	0.03
GTR+G	158	12386.4	11054.3	-5368.41	n/a	0.262788	3.33694	0.368032	0.206525	0.190447	0.234207	0.02	0.03	0.16	0.03	0.17	0.02	0.06	0.19	0.03	0.25	0.02	0.02
T92+G	152	12388.7	11107.2	-5400.9	n/a	0.261184	3.23621	0.287673	0.287673	0.212327	0.212327	0.03	0.02	0.16	0.03	0.16	0.02	0.03	0.22	0.02	0.22	0.03	0.02
K2+G	151	12391.3	11118.1	-5407.4	n/a	0.263279	3.17748	0.25	0.25	0.25	0.25	0.03	0.03	0.19	0.03	0.19	0.03	0.03	0.19	0.03	0.19	0.03	0.03
GTR+I	158	12544.7	11212.6	-5447.56	0.575332	n/a	3.20944	0.368032	0.206525	0.190447	0.234207	0.02	0.03	0.15	0.03	0.18	0.03	0.05	0.19	0.03	0.24	0.02	0.02
TN93+I	155	12546.5	11239.6	-5464.11	0.575347	n/a	3.27147	0.368032	0.206525	0.190447	0.234207	0.02	0.02	0.15	0.04	0.18	0.03	0.04	0.19	0.03	0.24	0.02	0.02
HKY+I	154	12554.4	11256	-5473.29	0.574858	n/a	3.3234	0.368032	0.206525	0.190447	0.234207	0.02	0.02	0.18	0.04	0.14	0.03	0.04	0.16	0.03	0.28	0.02	0.02
T92+I	152	12557	11275.5	-5485.06	0.575338	n/a	3.12338	0.287673	0.287673	0.212327	0.212327	0.03	0.03	0.16	0.03	0.16	0.03	0.03	0.22	0.03	0.22	0.03	0.03
K2+I	151	12570.3	11297.2	-5496.91	0.576497	n/a	3.06587	0.25	0.25	0.25	0.25	0.03	0.03	0.19	0.03	0.19	0.03	0.03	0.19	0.03	0.19	0.03	0.03
JC+G+I	151	13047.6	11774.4	-5735.55	0.518008	1.28324	0.5	0.25	0.25	0.25	0.25	0.08	0.08	0.08	0.08	0.08	0.08	0.08	0.08	0.08	0.08	0.08	0.08
JC+G	150	13079.5	11814.8	-5756.74	n/a	0.267245	0.5	0.25	0.25	0.25	0.25	0.08	0.08	0.08	0.08	0.08	0.08	0.08	0.08	0.08	0.08	0.08	0.08
JC+I	150	13247.6	11982.9	-5840.77	0.575328	n/a	0.5	0.25	0.25	0.25	0.25	0.08	0.08	0.08	0.08	0.08	0.08	0.08	0.08	0.08	0.08	0.08	0.08
K2	150	13675	12410.3	-6054.46	n/a	n/a	2.929	0.25	0.25	0.25	0.25	0.03	0.03	0.19	0.03	0.19	0.03	0.03	0.19	0.03	0.19	0.03	0.03
GTR	157	13676.2	12352.6	-6018.55	n/a	n/a	2.93084	0.368032	0.206525	0.190447	0.234207	0.02	0.03	0.14	0.04	0.19	0.02	0.06	0.21	0.03	0.21	0.02	0.02
T92	151	13684	12410.9	-6053.76	n/a	n/a	2.93345	0.287673	0.287673	0.212327	0.212327	0.04	0.03	0.16	0.04	0.16	0.03	0.04	0.22	0.03	0.22	0.04	0.03
TN93	154	13702.5	12404.1	-6047.36	n/a	n/a	3.0499	0.368032	0.206525	0.190447	0.234207	0.03	0.02	0.14	0.05	0.19	0.03	0.05	0.21	0.03	0.22	0.03	0.02
HKY	153	13736.2	12446.2	-6069.42	n/a	n/a	3.04557	0.368032	0.206525	0.190447	0.234207	0.03	0.02	0.17	0.05	0.14	0.03	0.05	0.15	0.03	0.27	0.03	0.02
JC	149	14337.3	13081	-6390.87	n/a	n/a	0.5	0.25	0.25	0.25	0.25	0.08	0.08	0.08	0.08	0.08	0.08	0.08	0.08	0.08	0.08	0.08	0.08

## Sheet: Caption
Table. Maximum Likelihood fits of 24 different nucleotide substitution models
NOTE.-- Models with the lowest BIC scores (Bayesian Information Criterion) are considered to describe the substitution pattern the best. For each model, AICc value (Akaike Information Criterion, corrected), Maximum Likelihood value (lnL), and the number of parameters (including branch lengths) are also presented [1]. Non-uniformity of evolutionary rates among sites may be modeled by using a discr…
Abbreviations: GTR: General Time Reversible; HKY: Hasegawa-Kishino-Yano; TN93: Tamura-Nei; T92: Tamura 3-parameter; K2: Kimura 2-parameter; JC: Jukes-Cantor.
1. Nei M. and Kumar S. (2000). Molecular Evolution and Phylogenetics. Oxford University Press, New York.
2. Tamura K., Stecher G., Peterson D., Filipski A., and Kumar S. (2013). MEGA6: Molecular Evolutionary Genetics Analysis version 6.0. Molecular Biology and Evolution30: 2725-2729.
Disclaimer: Although utmost care has been taken to ensure the correctness of the caption, the caption text is provided "as is" without any warranty of any kind. Authors advise the user to carefully check the caption prior to its use for any purpose and report any errors or problems to the authors immediately (www.megasoftware.net). In no event shall the authors and their employers be liable for a…

## Sheet: TN93+G+I
From\To	A	T	C	G
A	-	0.023987	0.0221197	0.151822
T	0.0427455	-	0.181104	0.0272023
C	0.0427455	0.196392	-	0.0272023
G	0.238573	0.023987	0.0221197	-

## Sheet: HKY+G+I
From\To	A	T	C	G
A	-	0.0235854	0.0217493	0.180899
T	0.0420298	-	0.147099	0.0267468
C	0.0420298	0.159517	-	0.0267468
G	0.284263	0.0235854	0.0217493	-

## Sheet: TN93+G
From\To	A	T	C	G
A	-	0.0238751	0.0220165	0.157085
T	0.0425461	-	0.175132	0.0270754
C	0.0425461	0.189916	-	0.0270754
G	0.246842	0.0238751	0.0220165	-

## Sheet: HKY+G
From\To	A	T	C	G
A	-	0.0234995	0.0216701	0.181094
T	0.0418767	-	0.147257	0.0266494
C	0.0418767	0.159689	-	0.0266494
G	0.284569	0.0234995	0.0216701	-

## Sheet: GTR+G+I
From\To	A	T	C	G
A	-	0.0190172	0.0282699	0.151612
T	0.0338891	-	0.179959	0.025101
C	0.0546306	0.195151	-	0.0286755
G	0.238242	0.0221341	0.0233176	-

## Sheet: T92+G+I
From\To	A	T	C	G
A	-	0.0332225	0.024521	0.163285
T	0.0332225	-	0.163285	0.024521
C	0.0332225	0.221228	-	0.024521
G	0.221228	0.0332225	0.024521	-

## Sheet: K2+G+I
From\To	A	T	C	G
A	-	0.0298071	0.0298071	0.190386
T	0.0298071	-	0.190386	0.0298071
C	0.0298071	0.190386	-	0.0298071
G	0.190386	0.0298071	0.0298071	-

## Sheet: GTR+G
From\To	A	T	C	G
A	-	0.0190557	0.0288767	0.158087
T	0.0339578	-	0.171995	0.0248466
C	0.0558031	0.186515	-	0.0278724
G	0.248416	0.0219098	0.0226646	-

[truncated: 16 more sheets: T92+G, K2+G, GTR+I, TN93+I, HKY+I, T92+I, K2+I, JC+G+I, JC+G, JC+I, K2, GTR, T92, TN93, HKY, JC]
