# Supplementary material for: HIV-1 diversity in an antiretroviral treatment naïve cohort from Bushbuckridge, Mpumalanga Province, South Africa
Source: Virol J. 2015 Feb 13;12:24. doi: 10.1186/s12985-015-0244-1 (PMC4340098; doi:10.1186/s12985-015-0244-1)
Supplement: Additional file 3: Table S3. — ML fit of 24 different substitution models for HIV-1 pol IN dataset. [file 12985_2015_244_MOESM3_ESM.xls]

## Sheet: Info
Model	#Param	BIC	AICc	lnL	Invariant	Gamma	R	Freq A	Freq T	Freq C	Freq G	A=>T	A=>C	A=>G	T=>A	T=>C	T=>G	C=>A	C=>T	C=>G	G=>A	G=>T	G=>C
GTR+G+I	117	16138.5	15116.3	-7440.83	0.420477	0.727621	3.93579	0.392182	0.206496	0.155045	0.245651	0.02	0.03	0.13	0.03	0.2	0.01	0.06	0.26	0.03	0.21	0.01	0.02
TN93+G+I	114	16139	15142.9	-7457.18	0.393949	0.664733	3.91833	0.392182	0.206496	0.155045	0.245651	0.02	0.02	0.13	0.04	0.2	0.02	0.04	0.26	0.02	0.21	0.02	0.02
TN93+G	113	16149.8	15162.4	-7467.93	n/a	0.282102	3.93832	0.392182	0.206496	0.155045	0.245651	0.02	0.02	0.14	0.04	0.19	0.03	0.04	0.25	0.03	0.22	0.02	0.02
GTR+G	116	16175.2	15161.7	-7464.54	n/a	0.273516	3.55153	0.392182	0.206496	0.155045	0.245651	0.02	0.03	0.14	0.03	0.18	0.02	0.07	0.23	0.03	0.22	0.02	0.02
T92+G+I	111	16183.3	15213.4	-7495.45	0.392497	0.638169	3.88194	0.299652	0.299652	0.200348	0.200348	0.03	0.02	0.16	0.03	0.16	0.02	0.03	0.24	0.02	0.24	0.03	0.02
T92+G	110	16198.2	15237.1	-7508.28	n/a	0.267889	3.85982	0.299652	0.299652	0.200348	0.200348	0.03	0.02	0.16	0.03	0.16	0.02	0.03	0.24	0.02	0.24	0.03	0.02
HKY+G	112	16207.8	15229.2	-7502.3	n/a	0.267152	4.31747	0.392182	0.206496	0.155045	0.245651	0.02	0.02	0.2	0.04	0.12	0.03	0.04	0.16	0.03	0.31	0.02	0.02
HKY+G+I	113	16208.3	15221	-7497.22	0.318382	0.497354	4.2967	0.392182	0.206496	0.155045	0.245651	0.02	0.02	0.2	0.04	0.12	0.03	0.04	0.16	0.03	0.31	0.02	0.02
K2+G+I	110	16236.4	15275.3	-7527.38	0.387639	0.618088	3.79037	0.25	0.25	0.25	0.25	0.03	0.03	0.2	0.03	0.2	0.03	0.03	0.2	0.03	0.2	0.03	0.03
K2+G	109	16252.1	15299.7	-7540.57	n/a	0.269136	3.76713	0.25	0.25	0.25	0.25	0.03	0.03	0.2	0.03	0.2	0.03	0.03	0.2	0.03	0.2	0.03	0.03
TN93+I	113	16438.1	15450.7	-7612.09	0.579622	n/a	3.78747	0.392182	0.206496	0.155045	0.245651	0.02	0.02	0.13	0.04	0.19	0.03	0.04	0.26	0.03	0.21	0.02	0.02
GTR+I	116	16441.4	15427.9	-7597.66	0.579842	n/a	3.27501	0.392182	0.206496	0.155045	0.245651	0.02	0.03	0.13	0.03	0.18	0.03	0.06	0.24	0.03	0.21	0.02	0.02
T92+I	110	16483.7	15522.5	-7651.01	0.580545	n/a	3.73773	0.299652	0.299652	0.200348	0.200348	0.03	0.02	0.16	0.03	0.16	0.02	0.03	0.24	0.02	0.24	0.03	0.02
K2+I	109	16571.2	15618.8	-7700.13	0.581891	n/a	3.61527	0.25	0.25	0.25	0.25	0.03	0.03	0.2	0.03	0.2	0.03	0.03	0.2	0.03	0.2	0.03	0.03
HKY+I	112	16574.2	15595.6	-7685.51	0.57988	n/a	3.78784	0.392182	0.206496	0.155045	0.245651	0.02	0.02	0.19	0.04	0.12	0.03	0.04	0.16	0.03	0.3	0.02	0.02
JC+G+I	109	17298.4	16346	-8063.73	0.390815	0.656855	0.5	0.25	0.25	0.25	0.25	0.08	0.08	0.08	0.08	0.08	0.08	0.08	0.08	0.08	0.08	0.08	0.08
JC+G	108	17310.9	16367.3	-8075.38	n/a	0.274801	0.5	0.25	0.25	0.25	0.25	0.08	0.08	0.08	0.08	0.08	0.08	0.08	0.08	0.08	0.08	0.08	0.08
JC+I	108	17609.5	16665.8	-8224.66	0.580549	n/a	0.5	0.25	0.25	0.25	0.25	0.08	0.08	0.08	0.08	0.08	0.08	0.08	0.08	0.08	0.08	0.08	0.08
GTR	115	17717.2	16712.4	-8240.92	n/a	n/a	2.99893	0.392182	0.206496	0.155045	0.245651	0.02	0.03	0.13	0.04	0.17	0.03	0.07	0.23	0.02	0.22	0.02	0.02
TN93	112	17742.5	16763.9	-8269.68	n/a	n/a	3.58278	0.392182	0.206496	0.155045	0.245651	0.02	0.02	0.14	0.04	0.18	0.03	0.04	0.24	0.03	0.22	0.02	0.02
T92	109	17746	16793.6	-8287.54	n/a	n/a	3.46118	0.299652	0.299652	0.200348	0.200348	0.03	0.02	0.16	0.03	0.16	0.02	0.03	0.23	0.02	0.23	0.03	0.02
K2	108	17778.7	16835	-8309.25	n/a	n/a	3.45463	0.25	0.25	0.25	0.25	0.03	0.03	0.19	0.03	0.19	0.03	0.03	0.19	0.03	0.19	0.03	0.03
HKY	111	17866.2	16896.3	-8336.89	n/a	n/a	3.58644	0.392182	0.206496	0.155045	0.245651	0.02	0.02	0.19	0.05	0.12	0.03	0.05	0.16	0.03	0.3	0.02	0.02
JC	107	18795.2	17860.3	-8822.9	n/a	n/a	0.5	0.25	0.25	0.25	0.25	0.08	0.08	0.08	0.08	0.08	0.08	0.08	0.08	0.08	0.08	0.08	0.08

## Sheet: Caption
Table. Maximum Likelihood fits of 24 different nucleotide substitution models
NOTE.-- Models with the lowest BIC scores (Bayesian Information Criterion) are considered to describe the substitution pattern the best. For each model, AICc value (Akaike Information Criterion, corrected), Maximum Likelihood value (lnL), and the number of parameters (including branch lengths) are also presented [1]. Non-uniformity of evolutionary rates among sites may be modeled by using a discr…
Abbreviations: GTR: General Time Reversible; HKY: Hasegawa-Kishino-Yano; TN93: Tamura-Nei; T92: Tamura 3-parameter; K2: Kimura 2-parameter; JC: Jukes-Cantor.
1. Nei M. and Kumar S. (2000). Molecular Evolution and Phylogenetics. Oxford University Press, New York.
2. Tamura K., Stecher G., Peterson D., Filipski A., and Kumar S. (2013). MEGA6: Molecular Evolutionary Genetics Analysis version 6.0. Molecular Biology and Evolution30: 2725-2729.
Disclaimer: Although utmost care has been taken to ensure the correctness of the caption, the caption text is provided "as is" without any warranty of any kind. Authors advise the user to carefully check the caption prior to its use for any purpose and report any errors or problems to the authors immediately (www.megasoftware.net). In no event shall the authors and their employers be liable for a…

## Sheet: GTR+G+I
From\To	A	T	C	G
A	-	0.0176423	0.0256776	0.130286
T	0.0335068	-	0.19624	0.0115404
C	0.0649508	0.261361	-	0.0251924
G	0.208001	0.00970089	0.0159004	-

## Sheet: TN93+G+I
From\To	A	T	C	G
A	-	0.0209481	0.0157286	0.129831
T	0.0397852	-	0.197324	0.0249203
C	0.0397852	0.262805	-	0.0249203
G	0.207276	0.0209481	0.0157286	-

## Sheet: TN93+G
From\To	A	T	C	G
A	-	0.0210382	0.0157963	0.135632
T	0.0399563	-	0.190491	0.0250274
C	0.0399563	0.253705	-	0.0250274
G	0.216536	0.0210382	0.0157963	-

## Sheet: GTR+G
From\To	A	T	C	G
A	-	0.0174802	0.0257544	0.14016
T	0.0331988	-	0.175935	0.0235616
C	0.0651452	0.234318	-	0.0250599
G	0.223765	0.019806	0.0158167	-

## Sheet: T92+G+I
From\To	A	T	C	G
A	-	0.0297194	0.0198705	0.160607
T	0.0297194	-	0.160607	0.0198705
C	0.0297194	0.240213	-	0.0198705
G	0.240213	0.0297194	0.0198705	-

## Sheet: T92+G
From\To	A	T	C	G
A	-	0.0298558	0.0199616	0.160425
T	0.0298558	-	0.160425	0.0199616
C	0.0298558	0.23994	-	0.0199616
G	0.23994	0.0298558	0.0199616	-

## Sheet: HKY+G
From\To	A	T	C	G
A	-	0.0211778	0.015901	0.195418
T	0.0402213	-	0.12334	0.0251935
C	0.0402213	0.16427	-	0.0251935
G	0.311985	0.0211778	0.015901	-

## Sheet: HKY+G+I
From\To	A	T	C	G
A	-	0.0212591	0.0159621	0.195225
T	0.0403758	-	0.123218	0.0252902
C	0.0403758	0.164107	-	0.0252902
G	0.311676	0.0212591	0.0159621	-

[truncated: 16 more sheets: K2+G+I, K2+G, TN93+I, GTR+I, T92+I, K2+I, HKY+I, JC+G+I, JC+G, JC+I, GTR, TN93, T92, K2, HKY, JC]
