# Supplementary material for: HIV-1 diversity in an antiretroviral treatment naïve cohort from Bushbuckridge, Mpumalanga Province, South Africa
Source: Virol J. 2015 Feb 13;12:24. doi: 10.1186/s12985-015-0244-1 (PMC4340098; doi:10.1186/s12985-015-0244-1)
Supplement: Additional file 4: Table S4. — ML fit of 24 different substitution models for HIV-1 env gp41 dataset. [file 12985_2015_244_MOESM4_ESM.xls]

## Sheet: Info
Model	#Param	BIC	AICc	lnL	Invariant	Gamma	R	Freq A	Freq T	Freq C	Freq G	A=>T	A=>C	A=>G	T=>A	T=>C	T=>G	C=>A	C=>T	C=>G	G=>A	G=>T	G=>C
GTR+G+I	105	20290.5	19362.8	-9576.18	0.452657	1.10829	3.75785	0.391408	0.235359	0.16552	0.207302	0.01	0.03	0.14	0.02	0.16	0.02	0.07	0.23	0.02	0.27	0.02	0.02
GTR+G	104	20310.5	19391.6	-9591.6	n/a	0.290878	3.77468	0.391408	0.235359	0.16552	0.207302	0.02	0.03	0.15	0.02	0.15	0.02	0.07	0.21	0.02	0.28	0.02	0.02
TN93+G+I	102	20318.4	19417.1	-9606.36	0.44557	1.04297	4.02919	0.391408	0.235359	0.16552	0.207302	0.02	0.02	0.14	0.04	0.17	0.02	0.04	0.24	0.02	0.26	0.02	0.02
HKY+G+I	101	20332.2	19439.8	-9618.68	0.432144	0.973281	4.13385	0.391408	0.235359	0.16552	0.207302	0.02	0.02	0.17	0.04	0.13	0.02	0.04	0.19	0.02	0.32	0.02	0.02
TN93+G	101	20336.7	19444.3	-9620.96	n/a	0.299099	4.02688	0.391408	0.235359	0.16552	0.207302	0.02	0.02	0.14	0.04	0.16	0.02	0.04	0.23	0.02	0.27	0.02	0.02
HKY+G	100	20343.5	19459.9	-9629.75	n/a	0.297365	4.13206	0.391408	0.235359	0.16552	0.207302	0.02	0.02	0.17	0.04	0.13	0.02	0.04	0.19	0.02	0.32	0.02	0.02
T92+G+I	99	20352	19477.3	-9639.46	0.446957	1.07116	4.01209	0.313589	0.313589	0.186411	0.186411	0.03	0.02	0.15	0.03	0.15	0.02	0.03	0.25	0.02	0.25	0.03	0.02
T92+G	98	20369.5	19503.6	-9653.63	n/a	0.291485	3.97608	0.313589	0.313589	0.186411	0.186411	0.03	0.02	0.15	0.03	0.15	0.02	0.03	0.25	0.02	0.25	0.03	0.02
K2+G+I	98	20455.4	19589.5	-9696.58	0.408455	0.851181	3.85825	0.25	0.25	0.25	0.25	0.03	0.03	0.2	0.03	0.2	0.03	0.03	0.2	0.03	0.2	0.03	0.03
K2+G	97	20468.7	19611.6	-9708.63	n/a	0.296275	3.83873	0.25	0.25	0.25	0.25	0.03	0.03	0.2	0.03	0.2	0.03	0.03	0.2	0.03	0.2	0.03	0.03
GTR+I	104	20561.3	19642.4	-9716.99	0.554358	n/a	3.54899	0.391408	0.235359	0.16552	0.207302	0.02	0.03	0.14	0.03	0.16	0.02	0.07	0.22	0.02	0.26	0.02	0.02
TN93+I	101	20587.8	19695.4	-9746.51	0.55483	n/a	3.85821	0.391408	0.235359	0.16552	0.207302	0.02	0.02	0.14	0.04	0.16	0.02	0.04	0.23	0.02	0.26	0.02	0.02
HKY+I	100	20617.1	19733.5	-9766.55	0.554236	n/a	3.84657	0.391408	0.235359	0.16552	0.207302	0.02	0.02	0.16	0.04	0.13	0.02	0.04	0.19	0.02	0.31	0.02	0.02
T92+I	98	20620.1	19754.2	-9778.89	0.554745	n/a	3.86562	0.313589	0.313589	0.186411	0.186411	0.03	0.02	0.15	0.03	0.15	0.02	0.03	0.25	0.02	0.25	0.03	0.02
K2+I	97	20768	19910.9	-9858.28	0.555727	n/a	3.70068	0.25	0.25	0.25	0.25	0.03	0.03	0.2	0.03	0.2	0.03	0.03	0.2	0.03	0.2	0.03	0.03
JC+G+I	97	21860.2	21003.2	-10404.4	0.411891	0.916929	0.5	0.25	0.25	0.25	0.25	0.08	0.08	0.08	0.08	0.08	0.08	0.08	0.08	0.08	0.08	0.08	0.08
JC+G	96	21870.5	21022.3	-10414.9	n/a	0.303998	0.5	0.25	0.25	0.25	0.25	0.08	0.08	0.08	0.08	0.08	0.08	0.08	0.08	0.08	0.08	0.08	0.08
GTR	103	22108.6	21198.5	-10496	n/a	n/a	3.27296	0.391408	0.235359	0.16552	0.207302	0.02	0.03	0.14	0.03	0.15	0.02	0.08	0.21	0.02	0.27	0.02	0.02
TN93	100	22145.1	21261.5	-10530.5	n/a	n/a	3.60099	0.391408	0.235359	0.16552	0.207302	0.03	0.02	0.14	0.04	0.15	0.02	0.04	0.22	0.02	0.27	0.03	0.02
JC+I	96	22145.7	21297.4	-10552.5	0.555418	n/a	0.5	0.25	0.25	0.25	0.25	0.08	0.08	0.08	0.08	0.08	0.08	0.08	0.08	0.08	0.08	0.08	0.08
T92	97	22153.3	21296.2	-10550.9	n/a	n/a	3.54821	0.313589	0.313589	0.186411	0.186411	0.03	0.02	0.15	0.03	0.15	0.02	0.03	0.25	0.02	0.25	0.03	0.02
HKY	99	22159.3	21284.6	-10543.1	n/a	n/a	3.60301	0.391408	0.235359	0.16552	0.207302	0.03	0.02	0.16	0.04	0.13	0.02	0.04	0.18	0.02	0.31	0.03	0.02
K2	96	22213	21364.7	-10586.2	n/a	n/a	3.53125	0.25	0.25	0.25	0.25	0.03	0.03	0.19	0.03	0.19	0.03	0.03	0.19	0.03	0.19	0.03	0.03
JC	95	23560.4	22721	-11265.3	n/a	n/a	0.5	0.25	0.25	0.25	0.25	0.08	0.08	0.08	0.08	0.08	0.08	0.08	0.08	0.08	0.08	0.08	0.08

## Sheet: Caption
Table. Maximum Likelihood fits of 24 different nucleotide substitution models
NOTE.-- Models with the lowest BIC scores (Bayesian Information Criterion) are considered to describe the substitution pattern the best. For each model, AICc value (Akaike Information Criterion, corrected), Maximum Likelihood value (lnL), and the number of parameters (including branch lengths) are also presented [1]. Non-uniformity of evolutionary rates among sites may be modeled by using a discr…
Abbreviations: GTR: General Time Reversible; HKY: Hasegawa-Kishino-Yano; TN93: Tamura-Nei; T92: Tamura 3-parameter; K2: Kimura 2-parameter; JC: Jukes-Cantor.
1. Nei M. and Kumar S. (2000). Molecular Evolution and Phylogenetics. Oxford University Press, New York.
2. Tamura K., Stecher G., Peterson D., Filipski A., and Kumar S. (2013). MEGA6: Molecular Evolutionary Genetics Analysis version 6.0. Molecular Biology and Evolution30: 2725-2729.
Disclaimer: Although utmost care has been taken to ensure the correctness of the caption, the caption text is provided "as is" without any warranty of any kind. Authors advise the user to carefully check the caption prior to its use for any purpose and report any errors or problems to the authors immediately (www.megasoftware.net). In no event shall the authors and their employers be liable for a…

## Sheet: GTR+G+I
From\To	A	T	C	G
A	-	0.0147134	0.0289237	0.140643
T	0.0244689	-	0.158256	0.0172196
C	0.0683966	0.22503	-	0.0207112
G	0.26555	0.0195502	0.0165368	-

## Sheet: GTR+G
From\To	A	T	C	G
A	-	0.0150149	0.0294071	0.147179
T	0.0249702	-	0.150434	0.0169762
C	0.0695397	0.213908	-	0.0196876
G	0.27789	0.0192739	0.0157195	-

## Sheet: TN93+G+I
From\To	A	T	C	G
A	-	0.0227732	0.0160156	0.137167
T	0.0378725	-	0.169453	0.0200584
C	0.0378725	0.240952	-	0.0200584
G	0.258987	0.0227732	0.0160156	-

## Sheet: HKY+G+I
From\To	A	T	C	G
A	-	0.0229457	0.0161369	0.166966
T	0.0381594	-	0.133314	0.0202103
C	0.0381594	0.189564	-	0.0202103
G	0.315251	0.0229457	0.0161369	-

## Sheet: TN93+G
From\To	A	T	C	G
A	-	0.0229267	0.0161236	0.14352
T	0.0381278	-	0.161339	0.0201936
C	0.0381278	0.229415	-	0.0201936
G	0.270982	0.0229267	0.0161236	-

## Sheet: HKY+G
From\To	A	T	C	G
A	-	0.0229537	0.0161425	0.166952
T	0.0381727	-	0.133303	0.0202174
C	0.0381727	0.189548	-	0.0202174
G	0.315224	0.0229537	0.0161425	-

## Sheet: T92+G+I
From\To	A	T	C	G
A	-	0.0296419	0.0176204	0.15117
T	0.0296419	-	0.15117	0.0176204
C	0.0296419	0.254306	-	0.0176204
G	0.254306	0.0296419	0.0176204	-

## Sheet: T92+G
From\To	A	T	C	G
A	-	0.0298593	0.0177496	0.150911
T	0.0298593	-	0.150911	0.0177496
C	0.0298593	0.253871	-	0.0177496
G	0.253871	0.0298593	0.0177496	-

[truncated: 16 more sheets: K2+G+I, K2+G, GTR+I, TN93+I, HKY+I, T92+I, K2+I, JC+G+I, JC+G, GTR, TN93, JC+I, T92, HKY, K2, JC]
